# Supplementary material for: AI-based predictive biomarkers for chronic neurological diseases: the rAIdD prospective, multicenter, observational study protocol
Source: Front Neurol. 2026 Jul 17;17:1885919. doi: 10.3389/fneur.2026.1885919 (PMC13423858; doi:10.3389/fneur.2026.1885919)
Supplement: Supplementary file 1 [file Table_1.xlsx]

## Sheet: Daily
FIELD	TYPE	DESCRIPTION	Directory	File	Campo	Source modality
DeviceID	Integer	ID of Fitbit device				Device metadata (device identifier)
Day	Date (dd/mm/YYYY)	Day of measurement				Device clock / timestamp metadata
Calories	Integer	Calories burnt				Algorithm-derived metric (accelerometer + heart rate + user profile)
ActivityCalories	Integer	Calories burnt when the user was active (i.e. above sedentary level)				Algorithm-derived metric (accelerometer + heart rate)
Distance	Decimal	Distance covered (in km)				Algorithm-derived metric (accelerometer step/distance estimation)
Steps	Integer	Number of steps covered				3-axis accelerometer (motion sensing)
ModeratelyActiveMinutes	Integer	Minutes spent in "Moderately Active" activity level	Global Export Data	moderately_active_minutes-YYYY-MM-DD	value	Algorithm-derived activity classification (accelerometer + heart rate)
LightlyActiveMinutes	Integer	Minutes spent in "Lightly Active" activity level	Global Export Data	lightly_active_minutes-YYYY-MM-DD	value	Algorithm-derived activity classification (accelerometer)
SedentaryMinutes	Integer	Minutes spent in "Sedentary" activity level	Global Export Data	sedentary_minutes-YYYY-MM-DD	value	Algorithm-derived activity classification (accelerometer)
VeryActiveMinutes	Integer	Minutes spent in "Very Active" activity level	Global Export Data	very_active_minutes-YYYY-MM-DD	value	Algorithm-derived activity classification (accelerometer + heart rate)
RestingHeartRate	Integer	User's resting heart rate	Global Export Data	resting_heart_rate-YYYY-MM-DD	value.value	Optical PPG sensor (green LEDs) + HR algorithm
BelowFatBurnCalories	Decimal	Calories burnt when user's heart rate was in the "Below Fat Burn" heart rate zone (below 50% of maximum heart rate)				Algorithm-derived metric (optical PPG heart rate + activity)
BelowFatBurnMinutes	Integer	Number of minutes in which user's heart rate was in the "Below Fat Burn" heart rate zone (below 50% of maximum heart rate)	Global Export Data	time_in_heart_rate_zones-YYYY-MM-DD	value.valuesInZones.BELOW_DEFAULT_ZONE_1	Optical PPG heart rate zones + activity algorithm
FatBurnCalories	Decimal	Calories burnt when user's heart rate was in the "Fat Burn" heart rate zone (between 50% and 69% of maximum heart rate)				Optical PPG heart rate zones + activity algorithm
FatBurnMinutes	Integer	Number of minutes in which user's heart rate was in the "Fat Burn" heart rate zone (between 50% and 69% of maximum heart rate)	Global Export Data	time_in_heart_rate_zones-YYYY-MM-DD	value.valuesInZones.IN_DEFAULT_ZONE_1	Optical PPG heart rate zones + activity algorithm
CardioCalories	Decimal	Calories burnt when user's heart rate was in the "Cardio" heart rate zone (between 70% and 84% of maximum heart rate)				Optical PPG heart rate zones + activity algorithm
CardioMinutes	Integer	Number of minutes in which user's heart rate was in the "Cardio" heart rate zone (between 70% and 84% of maximum heart rate)	Global Export Data	time_in_heart_rate_zones-YYYY-MM-DD	value.valuesInZones.IN_DEFAULT_ZONE_2	Optical PPG heart rate zones + activity algorithm
PeakCalories	Decimal	Calories burnt when user's heart rate was in the "Peak" heart rate zone (greater than 85% of maximum heart rate)				Optical PPG heart rate zones + activity algorithm
PeakMinutes	Integer	Number of minutes in which user's heart rate was in the "Peak" heart rate zone (greater than 85% of maximum heart rate)	Global Export Data	time_in_heart_rate_zones-YYYY-MM-DD	value.valuesInZones.IN_DEFAULT_ZONE_3	Optical PPG heart rate zones + activity algorithm
VO2Max	Integer	Optimum rate at which the user’s heart, lungs, and muscles can effectively use oxygen during exercise. Also known as VO2 Max.	Global Export Data	demographic_vo2_max-YYYY-MM-DD	value.demographicVO2Max	Algorithm-derived fitness estimate (optical PPG + accelerometer + user profile)
AwakeCounts	Integer	Number of times the user was in the "wake" sleep level (STAGE detection type) or "restless" sleep level (CLASSIC detection type)	Global Export Data	sleep-YYYY-MM-DD	levels.summary.wake.count + levels.summary.restless.count	Sleep staging algorithm (accelerometer + optical PPG)
AwakeMinutes	Integer	Total number of minutes the user was in the "wake" sleep level (STAGE detection type) or "restless" sleep level (CLASSIC detection type)	Global Export Data	sleep-YYYY-MM-DD	levels.summary.wake.minutes + levels.summary.restless.minutes	Sleep staging algorithm (accelerometer + optical PPG)
AsleepCounts	Integer	Number of times the user was in the "asleep" sleep level (CLASSIC detection type) or one among "deep","light" or "rem" sleep level (STAGE detection type)	Global Export Data	sleep-YYYY-MM-DD	levels.summary.asleep.count + levels.summary.light.count + levels.summary.rem.count + levels.summary.deep.count	Sleep staging algorithm (accelerometer + optical PPG)
AsleepMinutes	Integer	Total number of minutes the user was in the "asleep" sleep level (CLASSIC detection type) or one among "deep","light" or "rem" sleep level (STAGE detection type)	Global Export Data	sleep-YYYY-MM-DD	levels.summary.asleep.minutes + levels.summary.light.minutes + levels.summary.rem.minutes + levels.summary.deep.minutes	Sleep staging algorithm (accelerometer + optical PPG)
LightSleepCounts	Integer	Number of times the user was in the "Light" sleep phase while being asleep	Global Export Data	sleep-YYYY-MM-DD	levels.summary.light.count	Sleep staging algorithm (accelerometer + optical PPG)
LightSleepMinutes	Integer	Total number of minutes the user was in the "Light" sleep phase while being asleep	Global Export Data	sleep-YYYY-MM-DD	levels.summary.light.minutes	Sleep staging algorithm (accelerometer + optical PPG)
LightSleepBreathingRate	Decimal	Average breathing rate in the "Light Sleep" phase	Physical Activity_GoogleData	respiratory_rate_sleep_summary_YYYY-MM-DD	light sleep stats - milli breaths per minute	Optical PPG-derived respiration estimation during sleep
DeepSleepCounts	Integer	Number of times the user was in the "Deep" sleep phase while being asleep	Global Export Data	sleep-YYYY-MM-DD	levels.summary.deep.count	Sleep staging algorithm (accelerometer + optical PPG)
DeepSleepMinutes	Integer	Total number of minutes the user was in the "Deep" sleep phase while being asleep	Global Export Data	sleep-YYYY-MM-DD	levels.summary.deep.minutes	Sleep staging algorithm (accelerometer + optical PPG)
DeepSleepBreathingRate	Decimal	Average breathing rate in the "Deep Sleep" phase	Physical Activity_GoogleData	respiratory_rate_sleep_summary_YYYY-MM-DD	deep sleep stats - milli breaths per minute	Optical PPG-derived respiration estimation during sleep
REMSleepCounts	Integer	Number of times the user was in the "REM" sleep phase while being asleep	Global Export Data	sleep-YYYY-MM-DD	levels.summary.rem.count	Sleep staging algorithm (accelerometer + optical PPG)
REMSleepMinutes	Integer	Total number of minutes the user was in the "REM" sleep phase while being asleep	Global Export Data	sleep-YYYY-MM-DD	levels.summary.rem.minutes	Sleep staging algorithm (accelerometer + optical PPG)
REMSleepBreathingRate	Decimal	Average breathing rate in the "REM Sleep" phase	Physical Activity_GoogleData	respiratory_rate_sleep_summary_YYYY-MM-DD	rem sleep stats - milli breaths per minute	Optical PPG-derived respiration estimation during sleep
MinutesAfterWakeup	Integer	Number of minutes took by the user to get out of bed after waking	Global Export Data	sleep-YYYY-MM-DD	minutesAfterWakeup	Sleep algorithm (accelerometer + optical PPG)
FullSleepBreathingRate	Decimal	Average breathing rate overall the 3 sleep phases	Physical Activity_GoogleData	respiratory_rate_sleep_summary_YYYY-MM-DD	full sleep stats - milli breaths per minute	Optical PPG-derived respiration estimation during sleep
NightlySkinTemperature	Decimal	Average skin temperature recorded during sleep	Physical Activity_GoogleData	daily_sleep_temperature_derivations	nightly temperature celsius	Skin temperature sensor
SleepEfficiency	Integer	Sleep efficiency score	Global Export Data	sleep-YYYY-MM-DD	efficiency	Sleep algorithm (accelerometer + optical PPG)
MinutesToFallAsleep	Integer	Minutes spent to fall asleep	Global Export Data	sleep-YYYY-MM-DD	minutesToFallAsleep	Sleep algorithm (accelerometer + optical PPG)
TimeInBed	Integer	Minutes spent in bed during sleep	Global Export Data	sleep-YYYY-MM-DD	timeInBed	Sleep algorithm (accelerometer + optical PPG)
BreathingRate	Decimal	Number of breaths per minute	Physical Activity_GoogleData	daily_respiratory_rate	breaths per minute	Optical PPG-derived respiration estimation

## Sheet: Temporal
FIELD	TYPE	DESCRIPTION	Directory	File	Campo	Source modality
DeviceID	Integer	ID of Fitbit device				Device metadata (device identifier)
Day	Date (dd/mm/YYYY)	Day of measurement				Device clock / timestamp metadata
Time	Time (hh:mm)	Time of measurement (60-seconds granularity				Device clock / timestamp metadata
ActivityLevel	String	Activity level (one among "SEDENTARY", "LIGHTLY_ACTIVE", "MODERATELY_ACTIVE" and "VERY_ACTIVE")	Physical Activity_GoogleData	activity_level_YYYY-MM-DD	level	3-axis accelerometer + activity classification algorithm
Calories	Decimal	Calories burnt	Global Export Data	calories-YYYY-MM-DD	value	Algorithm-derived metric (accelerometer + heart rate + user profile)
Distance	Decimal	Distance covered (in km)	Global Export Data	distance-YYYY-MM-DD	value	Algorithm-derived metric (accelerometer step/distance estimation)
Steps	Integer	Number of steps covered	Global Export Data	steps-YYYY-MM-DD	value	3-axis accelerometer (motion sensing)
HeartRate	Integer	Heart rate	Global Export Data	heart_rate-YYYY-MM-DD	value.bpm	Optical PPG sensor (green LEDs)
HeartRateZone	String	Heart rate zone (one among "below fat burn", "fat burn", "cardio" and "peak")	Physical Activity_GoogleData	active_zone_minutes_YYYY-MM-DD	heart rate zone	Optical PPG heart rate + activity algorithm
RMSSDHeartBeats	Decimal	Root Mean Square of Successive Differences (RMSSD) between heart beats. It measures short-term variability in the user’s heart rate in milliseconds (ms)	Physical Activity_GoogleData	heart_rate_variability_YYYY-MM-DD	root mean square of successive differences milliseconds	Optical PPG sensor (PPG-derived HR variability)

## Sheet: Sleep
FIELD	TYPE	DESCRIPTION	Directory	File	Campo	Source modality
DeviceID	Integer	ID of Fitbit device				Device metadata (device identifier)
Day	Date (dd/mm/YYYY)	Day of measurement				Device clock / timestamp metadata
Time	Time (hh:mm)	Time of measurement (60-seconds granularity				Device clock / timestamp metadata
SleepLevel	String	Sleep level: "deep", "light", "rem", "awake" or "asleep"	Global Export Data	sleep-YYYY-MM-DD	level	Sleep staging algorithm (accelerometer + optical PPG)
SpO2	Decimal	SpO2 (Oxygen Saturation), i.e. measurement of bloody oxygen level	Physical Activity_GoogleData	oxygen_saturation_YYYY-MM-DD	oxygen saturation percentage	Optical PPG sensor (red/infrared LEDs)
